# Supplementary material for: The power of concentration: Antipredator responses to diluted frozen crayfish alarm cues provide insights on ecologically relevant concentrations and updates to methodology
Source: PLoS One. 2025 Dec 31;20(12):e0340001. doi: 10.1371/journal.pone.0340001 (PMC12755739; doi:10.1371/journal.pone.0340001)
Supplement: S1 Video — Excerpts from videos recorded during the experiment, specifically during (a) the pre-test cue period and (b) the post-test cue period of the antipredator behavioural test. The videos are of crayfish performing behavioural responses that are a representative example of (a) foraging (i.e., crayfish with a high activity level) and (b) a freezing antipredator response (i.e., crayfish with a low activity level). (ZIP) [file pone.0340001.s001.zip]

Archive with 2 entries (2 files):
- Video S1a.mp4
- Video S1b.mp4
