# Supplementary material for: The power of concentration: Antipredator responses to diluted frozen crayfish alarm cues provide insights on ecologically relevant concentrations and updates to methodology
Source: PLoS One. 2025 Dec 31;20(12):e0340001. doi: 10.1371/journal.pone.0340001 (PMC12755739; doi:10.1371/journal.pone.0340001)
Supplement: S1 File — An excel spreadsheet containing the raw data from the alarm cue concentration and preparation methodology experiment (exp 1; sheet 1) and from the alarm cue dilutions experiment (exp 2; sheet 2). (XLSX) [file pone.0340001.s003.xlsx]

## Sheet: Exp 1
Carapace Length (mm)	Sex (0: Male, 1: Female)	Test Cue (0: Water, 1: High AC, 2: Med AC, 3: Low AC, 4: Frozen AC)	PRE time moving (sec)	POST time moving (sec)	Proportional change time spent moving
37	0	1	180.288	4.33224	-0.97597
24	1	2	191.284	120.969	-0.367595
28	0	3	257.623	221.962	-0.138423
33	0	4	164.29	102.973	-0.373224
22	1	3	34.3246	6.66498	-0.805825
25	1	2	188.286	53.9863	-0.713275
30	0	1	180.953	26.6598	-0.85267
25	0	0	139.965	92.3102	-0.340477
23	1	4	263.932	182.953	-0.306818
27	0	0	234.274	224.61	-0.0412508
21	0	3	232.275	47.6546	-0.794835
32	1	4	96.3087	0.333248	-0.99654
35	1	2	142.964	72.9818	-0.489509
35	1	1	101.307	27.3263	-0.730262
33	1	0	193.617	129.966	-0.328747
30	1	4	147.296	12.9967	-0.911765
26	0	3	156.292	29.6589	-0.810234
25	0	1	139.631	46.988	-0.663484
37	1	3	187.962	31.9935	-0.829787
21	1	4	167.298	35.3258	-0.788845
23	1	0	45.655	59.9846	0.313867
32	1	1	214.278	59.318	-0.723173
25	1	2	246.27	143.63	-0.416778
22	0	3	208.613	45.655	-0.78115
23	1	4	202.617	69.6495	-0.65625
23	0	3	176.287	136.631	-0.224951
34	1	2	222.944	134.633	-0.396113
23	0	4	189.618	155.627	-0.17926
42	0	0	89.3105	60.9844	-0.317164
24	1	1	159.293	8.33122	-0.947699
27	1	4	153.936	52.6448	-0.658009
33	0	1	149.628	176.621	0.180401
22	0	2	189.97	100.317	-0.471932
35	0	0	110.305	108.972	-0.0120847
32	0	2	141.63	117.637	-0.169406
29	0	1	187.62	11.997	-0.936057
27	0	4	31.3254	0.999747	-0.968085
25	0	3	196.615	16.329	-0.916949
27	0	4	167.309	34.6616	-0.792829
23	0	2	53.3198	4.33224	-0.91875
22	0	1	162.292	2.99923	-0.98152
24	1	3	55.9858	1.333	-0.97619
23	0	1	180.621	9.99747	-0.944649
23	0	0	155.961	104.307	-0.331198
21	1	4	170.623	40.3231	-0.763671
20	1	0	96.3084	45.9881	-0.522491
20	1	0	135.325	76.3287	-0.43596
20	0	4	122.636	56.6523	-0.538045
19	0	3	90.3126	6.66514	-0.926199
20	1	1	131.633	47.3214	-0.640505
19	1	2	173.956	165.958	-0.0459771
20	1	1	74.6518	0.999801	-0.986607
21	1	2	147.947	86.6359	-0.414413
21	1	0	34.3216	69.3096	1.01942
24	0	3	92.3042	87.639	-0.0505416
21	1	0	56.9854	99.9744	0.754386
27	1	4	53.9862	10.3307	-0.808642
24	0	4	98.3082	18.6619	-0.810169
18	0	2	168.956	41.3225	-0.755424
40	1	1	54.9861	2.66599	-0.951515
32	0	4	74.9804	15.3293	-0.795556
26	1	3	63.3169	49.3206	-0.221052
31	0	0	132.966	155.96	0.172931
47	0	0	56.6518	46.9877	-0.170588
30	0	2	111.304	1.99948	-0.982036
34	1	2	109.972	91.9762	-0.16364
40	1	3	230.939	135.964	-0.411256
23	1	3	96.9749	58.9847	-0.391753
34	1	0	82.3123	81.6458	-0.00809721
25	1	4	105.639	66.3162	-0.372238
35	1	1	45.3215	1.99948	-0.955882
24	1	1	63.9894	51.9914	-0.1875
35	0	0	142.642	59.9895	-0.57944
33	0	1	76.9803	5.33197	-0.930736
38	0	4	84.312	25.9934	-0.6917
33	0	2	132.651	15.9981	-0.879397
27	0	0	43.3222	27.9928	-0.353846
35	1	1	136.299	13.9965	-0.89731
35	1	3	110.639	1.66624	-0.98494
37	0	2	108.972	15.9959	-0.853211
37	1	1	54.3191	14.3296	-0.736196
23	1	2	107.972	17.3288	-0.839507
23	1	0	80.6666	32.3333	-0.599174
35	0	1	142.961	20.9943	-0.853147
34	1	2	59.6514	16.9956	-0.715085
29	1	3	150.961	1.66624	-0.988962
36	0	0	184.287	159.96	-0.132006
42	0	4	184.287	100.641	-0.45389
42	0	3	104.307	7.6647	-0.926518
36	0	2	66.9826	13.9964	-0.791044
41	1	4	212.619	65.9851	-0.689656
35	1	1	47.9879	0.333249	-0.993056
40	0	0	97.3078	89.9764	-0.0753424
19	1	1	187.287	111.639	-0.403915
40	1	3	93.9757	0	-1
32	1	1	44.655	23.6605	-0.470149
35	0	4	128.967	20.3281	-0.842378
33	1	0	76.647	62.3174	-0.186956
44	0	2	104.973	2.66598	-0.974603
35	1	0	194.283	197.949	0.0188694
22	1	3	143.297	9.33094	-0.934884
31	1	4	253.933	185.618	-0.269028
42	1	2	65.6499	22.6609	-0.654822
27	1	0	228.941	149.295	-0.347889
27	0	1	172.622	45.3217	-0.737451
36	0	1	105.626	9.32977	-0.911672
35	1	2	197.999	59.6662	-0.698654
41	0	1	44.6571	0.999786	-0.977612
41	0	0	132.966	156.959	0.180445
47	0	2	105.973	0	-1
41	1	3	104.307	78.98	-0.242812
40	1	3	101.307	0.999738	-0.990132
39	1	0	156.29	177.285	0.134334
43	1	0	54.9783	87.2989	0.587879
39	1	4	194.992	42.9982	-0.779487
35	0	4	132.633	6.33171	-0.952261
38	0	3	91.6432	20.6614	-0.774545
23	1	2	120.636	14.3297	-0.881215
46	0	1	124.297	76.3108	-0.386061
40	0	0	40.9959	62.6604	0.528455
21	1	1	76.3133	41.989	-0.449781
26	0	4	145.629	54.9859	-0.622425
28	0	4	105.973	46.6547	-0.559749
30	0	3	93.6424	29.9922	-0.679716
25	1	0	147.295	126.967	-0.138009
27	1	2	48.6544	0.999747	-0.979452
35	0	3	77.647	33.6582	-0.566523
24	1	4	52.653	5.33195	-0.898734
21	1	0	217.61	234.938	0.0796287
19	1	4	149.635	66.3193	-0.556793

## Sheet: Exp 2
Carapace Length (mm)	Sex (0: Male, 1: Female)	Test Cue (0: Water, 1: High AC, 2: Dilute x10 AC, 3: Dilute x100, 4: Dilute x1000 AC)	PRE time moving (sec)	POST time moving (sec)	Proportional change time spent moving
27	1	4	150.965	124.971	-0.172186
26	1	1	93.9759	72.3148	-0.230496
24	1	0	132.3	124.968	-0.0554195
33	1	2	167.887	93.9367	-0.440477
29	0	4	209.959	132.641	-0.368253
28	0	3	223.275	158.958	-0.288062
31	1	2	191.628	19.6627	-0.897391
29	1	0	174.956	136.965	-0.217146
30	1	3	170.289	66.6494	-0.60861
25	1	1	201.281	184.952	-0.0811254
22	1	4	208.613	105.639	-0.493613
29	1	3	138.298	120.303	-0.130118
30	0	0	134.3	146.297	0.0893299
28	0	2	182.954	153.961	-0.158472
28	1	4	91.6429	70.6484	-0.22909
34	0	1	134.966	117.637	-0.128395
31	0	2	82.9788	27.6596	-0.666667
35	1	2	145.297	128.967	-0.11239
27	1	0	167.958	175.289	0.0436478
38	1	1	107.971	72.3139	-0.330247
35	1	3	207.612	174.954	-0.157303
33	0	4	202.948	177.288	-0.126436
27	0	3	199.948	159.958	-0.200002
24	0	0	165.635	159.636	-0.0362182
34	0	1	107.307	76.3143	-0.288823
30	0	4	71.9816	119.636	0.662036
29	1	2	172.622	133.966	-0.223934
31	0	3	162.29	84.9775	-0.476385
28	0	3	51.6537	10.664	-0.793548
38	0	2	31.9918	46.988	0.468751
29	1	1	195.95	72.9815	-0.62755
24	1	0	129.967	167.29	0.287173
28	0	2	169.287	84.6437	-0.499999
38	0	1	131.965	37.9899	-0.712121
34	0	4	172.955	120.635	-0.302506
31	0	0	148.296	113.305	-0.235954
29	1	1	129.967	35.6576	-0.725641
24	0	2	78.3133	109.972	0.404257
28	1	4	177.954	164.291	-0.0767783
33	1	1	207.947	185.286	-0.108975
35	0	3	177.63	168.632	-0.0506559
30	0	0	177.62	119.635	-0.326455
38	0	0	180.288	178.955	-0.00739373
38	0	2	102.308	49.6542	-0.51466
23	1	4	142.63	112.971	-0.207944
30	0	2	167.624	91.3102	-0.455268
31	0	3	77.6442	18.328	-0.763949
21	1	0	151.628	112.638	-0.257142
27	0	1	113.305	65.317	-0.423529
25	1	2	45.9885	6.665	-0.855072
27	0	4	129.632	101.973	-0.213366
29	1	3	32.9915	27.6595	-0.161617
25	0	1	98.975	78.6468	-0.205387
27	0	4	206.946	145.296	-0.297904
35	1	1	166.29	140.297	-0.156311
34	0	3	92.9765	42.9891	-0.537635
27	1	0	142.964	110.639	-0.226106
29	0	4	117.304	109.639	-0.065343
31	0	3	165.958	85.312	-0.485942
29	1	2	184.62	67.9828	-0.631769
25	1	1	200.616	29.6592	-0.852159
26	1	0	158.959	160.959	0.0125819
29	1	2	178.621	79.6465	-0.554103
41	0	4	157.959	143.296	-0.0928279
24	1	1	80.6463	58.6518	-0.272728
29	1	3	99.3157	29.6614	-0.701342
29	1	1	156.626	59.9845	-0.617021
33	0	2	175.288	107.306	-0.38783
42	0	0	180.954	176.955	-0.0220995
28	1	1	212.629	174.636	-0.178682
25	1	0	120.636	146.63	0.215475
30	0	3	111.971	143.297	0.279769
33	0	3	126.633	25.3267	-0.799999
30	1	1	141.298	22.6609	-0.839623
29	1	4	45.6548	36.3239	-0.204379
35	0	1	156.293	145.963	-0.0660938
27	0	0	181.621	172.957	-0.0477037
37	0	2	119.637	58.652	-0.50975
37	0	1	127.3	0	-1
28	0	2	117.302	46.6542	-0.602273
35	1	4	193.283	191.283	-0.0103475
29	0	3	168.624	126.302	-0.250984
26	0	0	123.302	131.633	0.0675658
40	0	2	99.6415	3.33249	-0.966555
38	0	1	180.287	163.624	-0.0924249
26	0	3	170.957	82.3127	-0.518518
31	0	0	189.619	160.626	-0.152901
32	0	4	154.961	164.958	0.064513
26	1	4	83.312	49.3207	-0.408
23	0	3	217.279	175.289	-0.193254
28	0	2	183.62	11.6637	-0.936479
32	1	0	170.623	145.963	-0.144529
37	0	2	141.306	26.9948	-0.808962
36	0	0	163.624	134.632	-0.177187
37	0	4	116.311	143.306	0.232093
40	0	4	165.624	156.293	-0.0563385
25	1	3	145.63	5.99848	-0.95881
28	0	1	117.296	11.663	-0.900568
29	0	2	151.627	111.971	-0.261537
27	1	2	73.3148	5.66523	-0.922727
30	1	3	46.6549	56.9856	0.221428
38	0	1	144.964	93.9765	-0.351725
50	0	3	102.974	84.9782	-0.174761
35	1	3	89.977	44.322	-0.507407
27	0	4	122.635	100.307	-0.182069
37	1	0	99.9747	79.9798	-0.2
29	1	2	179.288	105.64	-0.41078
31	1	1	93.643	31.6587	-0.661921
28	1	0	55.67	38.6689	-0.305391
30	0	0	174.956	149.629	-0.144762
29	0	2	97.9755	53.32	-0.455782
21	1	2	73.9813	64.9836	-0.121621
24	1	1	90.3102	0	-1
32	1	3	124.634	24.6602	-0.802139
33	0	0	87.3107	72.3146	-0.171756
35	0	2	88.3113	11.6638	-0.867924
30	1	0	56.3191	29.9924	-0.467456
28	0	2	162.625	127.634	-0.215164
29	1	3	168.956	151.627	-0.102565
30	1	0	98.9812	119.977	0.212119
25	0	1	57.9852	10.6639	-0.816093
30	1	1	127.298	41.9885	-0.670156
30	1	0	138.631	126.301	-0.0889411
26	1	0	96.9851	85.9868	-0.113402
32	1	4	85.3271	102.326	0.19922
33	0	2	40.3233	32.9917	-0.18182
31	1	0	75.6475	74.3145	-0.0176212
